# Supplementary material for: Metabolite Profiling of Chestnut (Castanea crenata) According to Origin and Harvest Time Using 1H NMR Spectroscopy
Source: Foods. 2022 May 2;11(9):1325. doi: 10.3390/foods11091325 (PMC9099845; doi:10.3390/foods11091325)
Supplement: Supplementary file 1 [file foods-11-01325-s001.zip]

Archive with 1 entries (1 files):
- foods-1691111-supplementary.pdf
